# Supplementary material for: Maternal temperature exposure impairs emotional and cognitive responses and triggers dysregulation of neurodevelopment genes in fish
Source: PeerJ. 2019 Jan 31;7:e6338. doi: 10.7717/peerj.6338 (PMC6360074; doi:10.7717/peerj.6338)
Supplement: Supplemental Information 1 [file peerj-07-6338-s001.txt]

treatment	female	cumul eyed%	cumul hatch%	cumul resorption%	total dead%
12C	12-1	0,251889169	4,785894207	0,881612091	5,919395466
12C	12-2	2,529960053	3,195739015	1,597869507	7,323568575
12C	12-3	4,395604396	1,373626374	2,60989011	8,379120879
12C	12-4	0,298062593	1,639344262	1,490312966	3,427719821
17C	17-1	0,539374326	4,854368932	3,55987055	8,953613808
17C	17-2	20,9486166	24,24242424	21,34387352	66,53491436
17C	17-3	0,694444444	6,944444444	7,361111111	15
17C	17-4	49,38574939	38,32923833	8,108108108	95,82309582
