# Supplementary material for: Maternal temperature exposure impairs emotional and cognitive responses and triggers dysregulation of neurodevelopment genes in fish
Source: PeerJ. 2019 Jan 31;7:e6338. doi: 10.7717/peerj.6338 (PMC6360074; doi:10.7717/peerj.6338)
Supplement: Supplemental Information 2 [file peerj-07-6338-s002.txt]

treatment	female	% T	% YSD	% O	% total malformed
12C	12-1	58,06451613	32,25806452	9,677419355	3,904282116
12C	12-2	33,89830508	10,16949153	55,93220339	7,856191744
12C	12-3	47,16981132	41,50943396	11,32075472	7,28021978
12C	12-4	90,90909091	7,792207792	1,298701299	11,47540984
17C	17-1	38,29787234	17,0212766	44,68085106	5,070118662
17C	17-2	57,14285714	19,04761905	23,80952381	11,06719368
17C	17-3	50	16,66666667	33,33333333	5,833333333
17C	17-4	54,54545455	9,090909091	36,36363636	2,702702703
