# Supplementary material for: Maternal temperature exposure impairs emotional and cognitive responses and triggers dysregulation of neurodevelopment genes in fish
Source: PeerJ. 2019 Jan 31;7:e6338. doi: 10.7717/peerj.6338 (PMC6360074; doi:10.7717/peerj.6338)
Supplement: Supplemental Information 3 [file peerj-07-6338-s003.txt]

treatment	female	individuals	intervals	length cm	weight g	distance	velocitymax	angularvelocity	percent thigmo
12C	F12.1	i12.1-1	5t	3,5	0,37	131,522	9,22534	165,284	12,64
12C	F12.1	i12.1-2	5t	3,9	0,6	385,173	19,2363	767,152	52,0133
12C	F12.1	i12.1-3	5t	3,7	0,55	154,878	51,9163	283,321	28,16
12C	F12.1	i12.1-4	5t	3,4	0,43	171,14	139,302	410,301	90,1867
12C	F12.1	i12.1-5	5t	3,7	0,45	641,511	99,4404	161,848	18,56
12C	F12.1	i12.1-6	5t	3,8	0,53	249,48	6,76249	190,547	39,2533
12C	F12.1	i12.1-7	5t	3,6	0,48	160,435	5,93982	242,657	55,7333
12C	F12.1	i12.1-8	5t	3,7	0,5	105,868	4,68867	349,063	100
12C	F12.1	i12.1-9	5t	3,8	0,54	410,029	12,4323	368,496	97,1733
12C	F12.1	i12.1-10	5t	3,4	0,41	609,716	8,97562	226,149	93,44
12C	F12.1	i12.1-11	5t	3,5	0,45	554,999	127,881	63,9689	34,9333
12C	F12.1	i12.1-12	5t	3,4	0,38	106,705	7,07162	351,515	21,5467
12C	F12.1	i12.1-13	5t	3,5	0,45	219,335	12,0367	288,991	96,8533
12C	F12.1	i12.1-14	5t	3,4	0,43	313,504	8,99276	131,316	74,56
12C	F12.1	i12.1-15	5t	3,4	0,35	295,847	72,9734	213,529	80,8
12C	F12.2	i12.2-1	5t	3,5	0,43	419,892	21,835	58,3229	44,8533
12C	F12.2	i12.2-2	5t	3,6	0,48	1320,6	52,7683	316,115	51,88
12C	F12.2	i12.2-3	5t	3,4	0,43	1600,08	22,1586	94,9805	28,3733
12C	F12.2	i12.2-4	5t	3,5	0,41	528,202	13,4786	98,595	89,1733
12C	F12.2	i12.2-5	5t	3,6	0,49	1108,7	15,5958	45,191	62,72
12C	F12.2	i12.2-7	5t	3,6	0,46	19,4314	1,19262	607,114	1
12C	F12.2	i12.2-6	5t	3,8	0,54	1685,53	16,5172	84,3861	17,0667
12C	F12.2	i12.2-8	5t	3,3	0,34	645,44	16,0488	147,54	80,7467
12C	F12.2	i12.2-9	5t	3,6	0,45	652,94	11,1251	58,3962	52,64
12C	F12.2	i12.2-10	5t	3,9	0,51	1730,57	13,4169	60,0942	44,7467
12C	F12.2	i12.2-11	5t	4	0,45	784,36	11,9624	84,433	78,1333
12C	F12.2	i12.2-12	5t	3,7	0,48	246,251	6,10343	334,751	44,32
12C	F12.2	i12.2-13	5t	3,9	0,59	166,77	15,8714	258,301	6,98667
12C	F12.2	i12.2-14	5t	3,5	0,42	500,53	9,41958	136,58	71,6267
12C	F12.2	i12.2-15	5t	3,7	0,5	1132,6	10,7611	87,742	41,44
12C	F12.3	i12.3-1	5t	3,5	0,47	161,956	92,2815	365,8	5,44
12C	F12.3	i12.3-2	5t	3,8	0,63	94,7329	18,8143	475,613	15,3067
12C	F12.3	i12.3-3	5t	3,8	0,5	218,845	48,1764	348,751	5,76
12C	F12.3	i12.3-4	5t	3,7	0,52	158,648	37,9572	392,714	25,6533
12C	F12.3	i12.3-5	5t	3,5	0,5	912,264	71,1036	116,098	56,7467
12C	F12.3	i12.3-6	5t	3,3	0,35	144,481	4,69322	219,311	57,7067
12C	F12.3	i12.3-7	5t	3,8	0,56	276,404	11,0818	150,055	23,52
12C	F12.3	i12.3-8	5t	3,5	0,47	191,17	7,29776	392,511	6,82667
12C	F12.3	i12.3-9	5t	3,3	0,36	707,712	7,37249	205,183	94,56
12C	F12.3	i12.3-10	5t	3,6	0,48	636,881	48,8557	177,354	42,6133
12C	F12.3	i12.3-11	5t	3,7	0,54	381,384	10,0215	229,304	86,7733
12C	F12.3	i12.3-12	5t	3,7	0,48	72,7221	7,33945	430,808	0,32
12C	F12.3	i12.3-13	5t	3,6	0,44	726,847	10,4525	67,937	55,04
12C	F12.3	i12.3-14	5t	3,9	0,64	132,305	10,9225	236,058	4,90667
12C	F12.3	i12.3-15	5t	3,7	0,53	107,573	17,4389	514,739	1,01333
12C	F12.4	i12.4-1	5t	3,3	0,37	527,827	45,2689	96,9501	41,28
12C	F12.4	i12.4-2	5t	3,7	0,5	119,743	14,6549	264,837	2,13333
12C	F12.4	i12.4-3	5t	3,4	0,33	437,455	138,35	79,9937	26,88
12C	F12.4	i12.4-4	5t	3,4	0,41	569,825	105,395	57,3995	41,3867
12C	F12.4	i12.4-5	5t	3,5	0,39	650,891	11,0003	114,474	58,0267
12C	F12.4	i12.4-6	5t	3,8	0,47	261,113	5,04629	252,001	9,38667
12C	F12.4	i12.4-7	5t	3,3	0,34	234,954	28,3446	153,384	44,0533
12C	F12.4	i12.4-8	5t	3,4	0,36	926,243	11,0056	78,9564	70,4
12C	F12.4	i12.4-9	5t	3,3	0,38	275,141	8,78278	103,263	47,1467
12C	F12.4	i12.4-10	5t	3,8	0,52	330,229	6,00972	438,101	28
12C	F12.4	i12.4-11	5t	3,4	0,34	365,914	7,04092	131,283	72
12C	F12.4	i12.4-12	5t	3,7	0,54	130,366	66,2531	423,803	66,08
12C	F12.4	i12.4-13	5t	3,4	0,37	698,433	16,1419	99,3133	48,7467
12C	F12.4	i12.4-14	5t	3,7	0,47	219,517	44,5344	275,426	12,32
12C	F12.4	i12.4-15	5t	3,4	0,39	347,471	9,12595	192,297	87,04
17C	F17.1	i17.1-1	5t	3,3	0,31	470,435	58,5428	149,856	35,2
17C	F17.1	i17.1-2	5t	3,6	0,42	981,689	12,2743	90,3673	63,2533
17C	F17.1	i17.1-3	5t	3,2	0,32	393,96	6,45619	159,173	84,5333
17C	F17.1	i17.1-4	5t	3,2	0,33	525,915	4,96918	95,3418	69,12
17C	F17.1	i17.1-5	5t	3,4	0,4	875,099	8,54491	72,3827	71,84
17C	F17.1	i17.1-6	5t	3,7	0,45	210,252	13,2041	377,129	20,0533
17C	F17.1	i17.1-7	5t	3,4	0,42	415,398	18,732	307,687	19,3067
17C	F17.1	i17.1-8	5t	3,7	0,46	616,568	19,1351	91,6168	90,3467
17C	F17.1	i17.1-9	5t	3,1	0,25	487,367	6,92289	104,258	89,4933
17C	F17.1	i17.1-10	5t	3,4	0,45	544,994	6,96464	335,422	61,3867
17C	F17.1	i17.1-11	5t	3,3	0,33	809,078	12,1959	61,5715	46,4533
17C	F17.1	i17.1-12	5t	2,9	0,23	167,593	76,628	109,735	32,4267
17C	F17.1	i17.1-13	5t	3,4	0,38	672,566	11,9366	75,5746	34,2933
17C	F17.1	i17.1-14	5t	3,2	0,31	684,91	69,0271	122,534	29,7067
17C	F17.1	i17.1-15	5t	2,8	0,18	289,641	16,453	173,227	38,1867
17C	F17.2	i17.2-1	5t	3,3	0,37	470,972	7,77368	105,612	55,1467
17C	F17.2	i17.2-2	5t	3,5	0,41	426,386	16,7261	172,144	30,9867
17C	F17.2	i17.2-3	5t	3,8	0,55	589,735	13,7006	88,4717	41,7067
17C	F17.2	i17.2-4	5t	3,4	0,35	1328,56	23,0318	60,2533	52,6933
17C	F17.2	i17.2-5	5t	3,6	0,4	496,883	15,2107	130,389	36,32
17C	F17.2	i17.2-6	5t	3,6	0,44	620,076	11,5618	153,031	94,1333
17C	F17.2	i17.2-7	5t	3,9	0,57	589,263	20,2115	241,562	60,16
17C	F17.2	i17.2-8	5t	3,9	0,58	1379,18	16,0193	80,6387	62,8267
17C	F17.2	i17.2-9	5t	3,6	0,42	1829,46	11,4448	51,3505	88,6933
17C	F17.2	i17.2-10	5t	3,8	0,56	410,627	60,0694	212,101	97,6533
17C	F17.2	i17.2-11	5t	2,6	0,13	391,259	114,877	115,357	47,7867
17C	F17.2	i17.2-12	5t	3,8	0,49	65,005	38,8163	362,35	0,16
17C	F17.2	i17.2-13	5t	3,9	0,49	158,796	35,5869	196,906	7,04
17C	F17.2	i17.2-14	5t	3,6	0,42	572,79	50,7107	78,6246	35,68
17C	F17.2	i17.2-15	5t	3,2	0,27	454,827	18,8892	95,2937	75,2533
17C	F17.3	i17.3-1	5t	3,8	0,48	435,958	183,569	193,143	20,9067
17C	F17.3	i17.3-2	5t	3,2	0,28	167,333	12,6657	398,436	67,36
17C	F17.3	i17.3-3	5t	3,3	0,33	522,501	104,273	148,216	30,1333
17C	F17.3	i17.3-4	5t	2,8	0,25	97,4826	6,07345	358,154	1,81333
17C	F17.3	i17.3-5	5t	3,3	0,38	781,904	19,7665	73,3667	20,5867
17C	F17.3	i17.3-6	5t	3,4	0,42	1088,14	12,4583	84,0633	75,7333
17C	F17.3	i17.3-7	5t	3,5	0,44	961,228	35,9619	89,8433	62,24
17C	F17.3	i17.3-8	5t	3,5	0,47	764,521	23,9426	66,7241	90,3467
17C	F17.3	i17.3-9	5t	3,6	0,45	337,902	8,5316	155,972	99,6267
17C	F17.3	i17.3-10	5t	3,8	0,5	206,323	3,03382	184,758	98,4
17C	F17.3	i17.3-11	5t	3,4	0,4	53,8683	34,9453	252,581	5,6
17C	F17.3	i17.3-12	5t	2,9	0,2	139,602	6,81667	140,928	12,2667
17C	F17.3	i17.3-13	5t	4	0,61	547,936	15,2536	130,169	65,3333
17C	F17.3	i17.3-14	5t	3,7	0,5	144,106	106,32	127,706	32,5867
17C	F17.3	i17.3-15	5t	3,4	0,38	182,857	27,5949	172,002	9,54667
12C	F12.1	i12.1-1	30t	3,5	0,37	711,72	13,7624	129,452	21,4933
12C	F12.1	i12.1-2	30t	3,9	0,6	340,73	30,5141	1032,29	13,3867
12C	F12.1	i12.1-3	30t	3,7	0,55	177,43	9,17541	245,938	54,24
12C	F12.1	i12.1-4	30t	3,4	0,43	142,827	4,1347	300,346	4,64
12C	F12.1	i12.1-5	30t	3,7	0,45	299,336	18,4404	419,333	20,32
12C	F12.1	i12.1-6	30t	3,8	0,53	281,23	8,38513	200,089	99,9467
12C	F12.1	i12.1-7	30t	3,6	0,48	1730,17	20,5608	76,064	18,7733
12C	F12.1	i12.1-8	30t	3,7	0,5	393,497	18,7334	228,764	97,5467
12C	F12.1	i12.1-9	30t	3,8	0,54	476,245	11,0745	131,176	99,36
12C	F12.1	i12.1-10	30t	3,4	0,41	1196,18	23,9211	86,4305	59,52
12C	F12.1	i12.1-11	30t	3,5	0,45	239,354	12,843	262,349	99,9467
12C	F12.1	i12.1-12	30t	3,4	0,38	205,558	14,6733	336,613	17,6
12C	F12.1	i12.1-13	30t	3,5	0,45	623,498	9,48369	213,475	73,5467
12C	F12.1	i12.1-14	30t	3,4	0,43	751,008	9,74117	92,1734	71,2533
12C	F12.1	i12.1-15	30t	3,4	0,35	554,305	22,184	121,83	89,92
12C	F12.2	i12.2-1	30t	3,5	0,43	911,98	11,019	108,078	22,9867
12C	F12.2	i12.2-2	30t	3,6	0,48	1328,74	26,1033	340,69	27,2933
12C	F12.2	i12.2-3	30t	3,4	0,43	1213,88	46,6844	107,393	12,7467
12C	F12.2	i12.2-4	30t	3,5	0,41	1658,79	17,7603	64,0647	13,0133
12C	F12.2	i12.2-5	30t	3,6	0,49	834,149	11,0977	149,225	27,9467
12C	F12.2	i12.2-6	30t	3,6	0,46	1152,17	12,8168	89,0717	22,9333
12C	F12.2	i12.2-7	30t	3,8	0,54	2243,75	19,6174	66,9852	16,3733
12C	F12.2	i12.2-8	30t	3,3	0,34	1600,69	14,9001	88,0197	12,32
12C	F12.2	i12.2-9	30t	3,6	0,45	1700,87	19,2458	86,856	68,8533
12C	F12.2	i12.2-10	30t	3,9	0,51	1890,19	16,2192	57,4153	12,32
12C	F12.2	i12.2-11	30t	4	0,45	1360,96	14,2248	84,031	30,0267
12C	F12.2	i12.2-12	30t	3,7	0,48	421,708	12,2683	134,438	70,24
12C	F12.2	i12.2-13	30t	3,9	0,59	175,238	8,7529	239,034	48,6933
12C	F12.2	i12.2-14	30t	3,5	0,42	1364,91	15,3492	110,619	14,6133
12C	F12.2	i12.2-15	30t	3,7	0,5	751,694	19,0445	162,248	80,4267
12C	F12.3	i12.3-1	30t	3,5	0,47	233,236	11,0899	208,863	99,7333
12C	F12.3	i12.3-2	30t	3,8	0,63	1104,05	15,9683	83,1189	88,2667
12C	F12.3	i12.3-3	30t	3,8	0,5	231,303	15,9788	236,814	6,93333
12C	F12.3	i12.3-4	30t	3,7	0,52	101,514	10,0309	395,761	0,48
12C	F12.3	i12.3-5	30t	3,5	0,5	818,911	22,3919	199,853	47,4133
12C	F12.3	i12.3-6	30t	3,3	0,35	278,738	8,16568	184,688	74,6133
12C	F12.3	i12.3-7	30t	3,8	0,56	211,27	5,40308	224,828	86,08
12C	F12.3	i12.3-8	30t	3,5	0,47	806,351	14,7666	82,1588	69,12
12C	F12.3	i12.3-9	30t	3,3	0,36	754,663	7,49444	68,0178	94,24
12C	F12.3	i12.3-10	30t	3,6	0,48	1467,17	14,1493	84,8763	18,5067
12C	F12.3	i12.3-11	30t	3,7	0,54	371,369	6,37887	152,352	98,72
12C	F12.3	i12.3-12	30t	3,7	0,48	67,8267	4,15345	473,319	0,906667
12C	F12.3	i12.3-13	30t	3,6	0,44	739,105	10,9522	84,1679	91,7867
12C	F12.3	i12.3-14	30t	3,9	0,64	125,741	5,25453	422,795	14,6133
12C	F12.3	i12.3-15	30t	3,7	0,53	117,512	2,54842	335,369	1
12C	F12.4	i12.4-1	30t	3,3	0,37	1462,17	32,2003	70,124	17,7067
12C	F12.4	i12.4-2	30t	3,7	0,5	389,601	11,7275	183,48	95,7867
12C	F12.4	i12.4-3	30t	3,4	0,33	140,172	3,1389	239,565	1
12C	F12.4	i12.4-4	30t	3,4	0,41	154,821	6,75761	296,997	100
12C	F12.4	i12.4-5	30t	3,5	0,39	270,613	7,06298	286,373	13,2267
12C	F12.4	i12.4-6	30t	3,8	0,47	626,207	13,8008	209,688	86,08
12C	F12.4	i12.4-7	30t	3,3	0,34	183,816	4,22328	283,908	100
12C	F12.4	i12.4-8	30t	3,4	0,36	555,535	13,6006	132,743	94,6133
12C	F12.4	i12.4-9	30t	3,3	0,38	1872,63	15,7813	69,6495	20,2667
12C	F12.4	i12.4-10	30t	3,8	0,52	427,544	10,6203	152,509	98,9333
12C	F12.4	i12.4-11	30t	3,4	0,34	279,779	11,5508	275,427	99,7333
12C	F12.4	i12.4-12	30t	3,7	0,54	340,331	11,4004	249,791	97,12
12C	F12.4	i12.4-13	30t	3,4	0,37	210,681	6,55388	237,971	97,6
12C	F12.4	i12.4-14	30t	3,7	0,47	158,284	3,01813	312,973	1
12C	F12.4	i12.4-15	30t	3,4	0,39	716,064	13,7872	113,441	97,8133
17C	F17.1	i17.1-1	30t	3,3	0,31	628,371	16,046	85,5763	97,3867
17C	F17.1	i17.1-2	30t	3,6	0,42	555,271	12,3601	184,258	95,7333
17C	F17.1	i17.1-3	30t	3,2	0,32	237,125	13,2129	280,682	98,72
17C	F17.1	i17.1-4	30t	3,2	0,33	228,824	17,3774	277,976	99,8933
17C	F17.1	i17.1-5	30t	3,4	0,4	1386,97	14,6233	93,2276	21,6
17C	F17.1	i17.1-6	30t	3,7	0,45	725,286	18,0255	118,211	78,1867
17C	F17.1	i17.1-7	30t	3,4	0,42	744,262	24,3245	264,501	47,0933
17C	F17.1	i17.1-8	30t	3,7	0,46	601,457	9,45656	113,498	90,2933
17C	F17.1	i17.1-9	30t	3,1	0,25	166,667	8,98833	295,225	99,5733
17C	F17.1	i17.1-10	30t	3,4	0,45	1466,19	12,5335	68,0667	13,6
17C	F17.1	i17.1-11	30t	3,3	0,33	1183,84	11,988	64,8461	25,3333
17C	F17.1	i17.1-12	30t	2,9	0,23	154,818	7,82252	258,229	10,72
17C	F17.1	i17.1-13	30t	3,4	0,38	1212,27	14,9244	106,359	12,96
17C	F17.1	i17.1-14	30t	3,2	0,31	1205,65	13,5208	117,265	7,14667
17C	F17.1	i17.1-15	30t	2,8	0,18	221,564	10,8402	241,018	100
17C	F17.2	i17.2-1	30t	3,3	0,37	390,55	9,83496	195,134	37,3333
17C	F17.2	i17.2-2	30t	3,5	0,41	416,267	14,8981	164,436	28,1067
17C	F17.2	i17.2-3	30t	3,8	0,55	1835,21	16,9014	84,2866	47,4133
17C	F17.2	i17.2-4	30t	3,4	0,35	639,182	10,0393	87,8908	93,2267
17C	F17.2	i17.2-5	30t	3,6	0,4	165,567	4,74967	438,468	0,16
17C	F17.2	i17.2-6	30t	3,6	0,44	286,761	9,05798	319,972	99,84
17C	F17.2	i17.2-7	30t	3,9	0,57	822,748	17,1615	73,9688	86,5067
17C	F17.2	i17.2-8	30t	3,9	0,58	961,652	10,4141	66,9857	70,1867
17C	F17.2	i17.2-9	30t	3,6	0,42	538,665	11,1004	168,973	96
17C	F17.2	i17.2-10	30t	3,8	0,56	486,672	15,313	197,467	98,3467
17C	F17.2	i17.2-11	30t	2,6	0,13	486,976	12,7753	213,597	89,28
17C	F17.2	i17.2-12	30t	3,8	0,49	210,835	10,3207	323,69	14,08
17C	F17.2	i17.2-13	30t	3,9	0,49	609,593	36,9826	115,274	72,64
17C	F17.2	i17.2-14	30t	3,6	0,42	1050,83	12,7842	86,5069	53,12
17C	F17.2	i17.2-15	30t	3,2	0,27	272,596	7,09193	223,257	40,0533
17C	F17.3	i17.3-1	30t	3,8	0,48	140,833	4,20045	350,078	4,96
17C	F17.3	i17.3-2	30t	3,2	0,28	216,72	15,4235	328,619	92,8533
17C	F17.3	i17.3-3	30t	3,3	0,33	191,758	12,7552	254,221	99,68
17C	F17.3	i17.3-4	30t	2,8	0,25	214,996	10,52	210,047	41,6
17C	F17.3	i17.3-5	30t	3,3	0,38	127,009	4,93986	323,033	0,96
17C	F17.3	i17.3-6	30t	3,4	0,42	368,786	11,1266	169,95	99,4133
17C	F17.3	i17.3-7	30t	3,5	0,44	189,323	5,12564	263,24	95,2
17C	F17.3	i17.3-8	30t	3,5	0,47	1623,94	19,4976	73,7129	32,2667
17C	F17.3	i17.3-9	30t	3,6	0,45	546,32	11,4934	148,93	98,56
17C	F17.3	i17.3-10	30t	3,8	0,5	207,474	6,54385	380,554	72,48
17C	F17.3	i17.3-11	30t	3,4	0,4	234,474	8,98301	357,718	77,8133
17C	F17.3	i17.3-12	30t	2,9	0,2	171,231	10,5463	251,217	87,2
17C	F17.3	i17.3-13	30t	4	0,61	628,939	14,122	119,917	74,88
17C	F17.3	i17.3-14	30t	3,7	0,5	63,8129	4,12597	495,171	1
17C	F17.3	i17.3-15	30t	3,4	0,38	283,043	21,0786	345,644	76,1067
