# Supplementary material for: Maternal temperature exposure impairs emotional and cognitive responses and triggers dysregulation of neurodevelopment genes in fish
Source: PeerJ. 2019 Jan 31;7:e6338. doi: 10.7717/peerj.6338 (PMC6360074; doi:10.7717/peerj.6338)
Supplement: Supplemental Information 4 [file peerj-07-6338-s004.txt]

treatment	female	individuals	trials	trialcovar	day	latencySB	latencyRC
12C	F12,1	i12,1-1	trial1	1	J1	1080	1800
12C	F12,1	i12,1-2	trial1	1	J1	180	183
12C	F12,1	i12,1-3	trial1	1	J1	2	240
12C	F12,1	i12,1-4	trial1	1	J1	1380	1623
12C	F12,1	i12,1-5	trial1	1	J1	480	1260
12C	F12,2	i12,2-1	trial1	1	J1	3150	3346
12C	F12,2	i12,2-2	trial1	1	J1	708	1208
12C	F12,2	i12,2-3	trial1	1	J1	3464	1800
12C	F12,2	i12,2-4	trial1	1	J1	13	2463
12C	F12,2	i12,2-5	trial1	1	J1	1800	1800
12C	F12,3	i12,3-1	trial1	1	J1	274	387
12C	F12,3	i12,3-2	trial1	1	J1	2	4
12C	F12,3	i12,3-3	trial1	1	J1	184	330
12C	F12,3	i12,3-4	trial1	1	J1	908	924
12C	F12,3	i12,3-5	trial1	1	J1	2664	2954
12C	F12,4	i12,4-1	trial1	1	J1	150	1756
12C	F12,4	i12,4-2	trial1	1	J1	1020	1520
12C	F12,4	i12,4-3	trial1	1	J1	3	80
12C	F12,4	i12,4-4	trial1	1	J1	37	210
12C	F12,4	i12,4-5	trial1	1	J1	120	180
17C	F17,1	i17,1-1	trial1	1	J1	1800	1800
17C	F17,1	i17,1-2	trial1	1	J1	13	1800
17C	F17,1	i17,1-3	trial1	1	J1	8	13
17C	F17,1	i17,1-4	trial1	1	J1	19	23
17C	F17,1	i17,1-5	trial1	1	J1	63	110
17C	F17,2	i17,2-1	trial1	1	J1	2354	2387
17C	F17,2	i17,2-2	trial1	1	J1	12	16
17C	F17,2	i17,2-3	trial1	1	J1	105	290
17C	F17,2	i17,2-4	trial1	1	J1	148	170
17C	F17,2	i17,2-5	trial1	1	J1	129	131
17C	F17,3	i17,3-1	trial1	1	J1	1960	1800
17C	F17,3	i17,3-2	trial1	1	J1	1373	3225
17C	F17,3	i17,3-3	trial1	1	J1	932	970
17C	F17,3	i17,3-4	trial1	1	J1	60	85
17C	F17,3	i17,3-5	trial1	1	J1	10	2919
12C	F12,1	i12,1-1	trial2	2	J1	805	811
12C	F12,1	i12,1-2	trial2	2	J1	30	40
12C	F12,1	i12,1-3	trial2	2	J1	12	15
12C	F12,1	i12,1-4	trial2	2	J1	583	610
12C	F12,1	i12,1-5	trial2	2	J1	105	145
12C	F12,2	i12,2-1	trial2	2	J1	1800	1800
12C	F12,2	i12,2-2	trial2	2	J1	450	455
12C	F12,2	i12,2-3	trial2	2	J1	198	853
12C	F12,2	i12,2-4	trial2	2	J1	76	1800
12C	F12,2	i12,2-5	trial2	2	J1	10	16
12C	F12,3	i12,3-1	trial2	2	J1	3	240
12C	F12,3	i12,3-2	trial2	2	J1	261	1175
12C	F12,3	i12,3-4	trial2	2	J1	1800	1800
12C	F12,3	i12,3-5	trial2	2	J1	1264	1800
12C	F12,4	i12,4-1	trial2	2	J1	720	798
12C	F12,4	i12,4-2	trial2	2	J1	280	307
12C	F12,4	i12,4-3	trial2	2	J1	60	584
12C	F12,4	i12,4-4	trial2	2	J1	57	82
12C	F12,4	i12,4-5	trial2	2	J1	935	952
17C	F17,1	i17,1-1	trial2	2	J1	604	840
17C	F17,1	i17,1-2	trial2	2	J1	1800	1800
17C	F17,1	i17,1-3	trial2	2	J1	5	15
17C	F17,1	i17,1-4	trial2	2	J1	93	613
17C	F17,1	i17,1-5	trial2	2	J1	1800	1800
17C	F17,2	i17,2-1	trial2	2	J1	1034	1168
17C	F17,2	i17,2-2	trial2	2	J1	758	1264
17C	F17,2	i17,2-3	trial2	2	J1	1800	1800
17C	F17,2	i17,2-4	trial2	2	J1	167	177
17C	F17,2	i17,2-5	trial2	2	J1	203	499
17C	F17,3	i17,3-1	trial2	2	J1	1785	1800
17C	F17,3	i17,3-2	trial2	2	J1	1088	660
17C	F17,3	i17,3-3	trial2	2	J1	30	32
17C	F17,3	i17,3-4	trial2	2	J1	320	450
17C	F17,3	i17,3-5	trial2	2	J1	15	1800
12C	F12,1	i12,1-1	trial3	3	J2	1740	1800
12C	F12,1	i12,1-2	trial3	3	J2	300	420
12C	F12,1	i12,1-3	trial3	3	J2	365	780
12C	F12,1	i12,1-4	trial3	3	J2	1020	1320
12C	F12,1	i12,1-5	trial3	3	J2	720	725
12C	F12,2	i12,2-1	trial3	3	J2	750	753
12C	F12,2	i12,2-2	trial3	3	J2	158	265
12C	F12,2	i12,2-3	trial3	3	J2	1080	1195
12C	F12,2	i12,2-4	trial3	3	J2	12	1759
12C	F12,2	i12,2-5	trial3	3	J2	645	665
12C	F12,3	i12,3-1	trial3	3	J2	710	752
12C	F12,3	i12,3-2	trial3	3	J2	11	300
12C	F12,3	i12,3-3	trial3	3	J2	73	1800
12C	F12,3	i12,3-4	trial3	3	J2	840	960
12C	F12,3	i12,3-5	trial3	3	J2	470	493
12C	F12,4	i12,4-1	trial3	3	J2	5	1800
12C	F12,4	i12,4-2	trial3	3	J2	930	1800
12C	F12,4	i12,4-3	trial3	3	J2	185	225
12C	F12,4	i12,4-4	trial3	3	J2	37	50
12C	F12,4	i12,4-5	trial3	3	J2	180	410
17C	F17,1	i17,1-1	trial3	3	J2	785	1800
17C	F17,1	i17,1-2	trial3	3	J2	350	998
17C	F17,1	i17,1-3	trial3	3	J2	135	330
17C	F17,1	i17,1-4	trial3	3	J2	10	125
17C	F17,1	i17,1-5	trial3	3	J2	400	424
17C	F17,2	i17,2-1	trial3	3	J2	1800	1800
17C	F17,2	i17,2-2	trial3	3	J2	550	1118
17C	F17,2	i17,2-3	trial3	3	J2	431	1800
17C	F17,2	i17,2-4	trial3	3	J2	186	248
17C	F17,2	i17,2-5	trial3	3	J2	430	576
17C	F17,3	i17,3-1	trial3	3	J2	1800	1800
17C	F17,3	i17,3-2	trial3	3	J2	10	265
17C	F17,3	i17,3-3	trial3	3	J2	674	729
17C	F17,3	i17,3-4	trial3	3	J2	5	25
17C	F17,3	i17,3-5	trial3	3	J2	15	705
12C	F12,1	i12,1-1	trial4	4	J2	1800	1800
12C	F12,1	i12,1-2	trial4	4	J2	120	126
12C	F12,1	i12,1-3	trial4	4	J2	3	540
12C	F12,1	i12,1-4	trial4	4	J2	1380	1800
12C	F12,1	i12,1-5	trial4	4	J2	60	63
12C	F12,2	i12,2-1	trial4	4	J2	1800	1800
12C	F12,2	i12,2-2	trial4	4	J2	144	167
12C	F12,2	i12,2-3	trial4	4	J2	1008	1065
12C	F12,2	i12,2-4	trial4	4	J2	660	1800
12C	F12,2	i12,2-5	trial4	4	J2	287	1357
12C	F12,3	i12,3-1	trial4	4	J2	461	464
12C	F12,3	i12,3-2	trial4	4	J2	224	234
12C	F12,3	i12,3-3	trial4	4	J2	58	1800
12C	F12,3	i12,3-4	trial4	4	J2	384	603
12C	F12,3	i12,3-5	trial4	4	J2	1268	1286
12C	F12,4	i12,4-1	trial4	4	J2	13	1655
12C	F12,4	i12,4-2	trial4	4	J2	850	1186
12C	F12,4	i12,4-3	trial4	4	J2	200	202
12C	F12,4	i12,4-4	trial4	4	J2	204	207
12C	F12,4	i12,4-5	trial4	4	J2	82	90
17C	F17,1	i17,1-1	trial4	4	J2	955	1800
17C	F17,1	i17,1-2	trial4	4	J2	1800	1800
17C	F17,1	i17,1-3	trial4	4	J2	130	383
17C	F17,1	i17,1-4	trial4	4	J2	113	1800
17C	F17,1	i17,1-5	trial4	4	J2	15	66
17C	F17,2	i17,2-1	trial4	4	J2	1775	1800
17C	F17,2	i17,2-2	trial4	4	J2	1800	1800
17C	F17,2	i17,2-3	trial4	4	J2	322	1800
17C	F17,2	i17,2-4	trial4	4	J2	170	260
17C	F17,2	i17,2-5	trial4	4	J2	1800	1800
17C	F17,3	i17,3-1	trial4	4	J2	1800	1800
17C	F17,3	i17,3-2	trial4	4	J2	860	870
17C	F17,3	i17,3-3	trial4	4	J2	570	612
17C	F17,3	i17,3-4	trial4	4	J2	757	782
17C	F17,3	i17,3-5	trial4	4	J2	270	1800
12C	F12,1	i12,1-1	trial5	5	J2	1440	1800
12C	F12,1	i12,1-2	trial5	5	J2	60	65
12C	F12,1	i12,1-3	trial5	5	J2	420	1082
12C	F12,1	i12,1-4	trial5	5	J2	420	480
12C	F12,1	i12,1-5	trial5	5	J2	60	62
12C	F12,2	i12,2-1	trial5	5	J2	1800	1800
12C	F12,2	i12,2-2	trial5	5	J2	7	20
12C	F12,2	i12,2-3	trial5	5	J2	1164	1167
12C	F12,2	i12,2-4	trial5	5	J2	1240	1694
12C	F12,2	i12,2-5	trial5	5	J2	724	1590
12C	F12,3	i12,3-1	trial5	5	J2	1000	1200
12C	F12,3	i12,3-2	trial5	5	J2	286	356
12C	F12,3	i12,3-3	trial5	5	J2	184	1800
12C	F12,3	i12,3-4	trial5	5	J2	132	518
12C	F12,3	i12,3-5	trial5	5	J2	1164	1800
12C	F12,4	i12,4-1	trial5	5	J2	1800	1800
12C	F12,4	i12,4-2	trial5	5	J2	1095	1130
12C	F12,4	i12,4-3	trial5	5	J2	5	80
12C	F12,4	i12,4-4	trial5	5	J2	10	117
12C	F12,4	i12,4-5	trial5	5	J2	205	214
17C	F17,1	i17,1-1	trial5	5	J2	638	825
17C	F17,1	i17,1-2	trial5	5	J2	1800	1800
17C	F17,1	i17,1-3	trial5	5	J2	10	1010
17C	F17,1	i17,1-4	trial5	5	J2	90	1800
17C	F17,1	i17,1-5	trial5	5	J2	549	687
17C	F17,2	i17,2-1	trial5	5	J2	1035	1585
17C	F17,2	i17,2-2	trial5	5	J2	233	837
17C	F17,2	i17,2-3	trial5	5	J2	514	1040
17C	F17,2	i17,2-4	trial5	5	J2	240	257
17C	F17,2	i17,2-5	trial5	5	J2	281	807
17C	F17,3	i17,3-1	trial5	5	J2	835	1092
17C	F17,3	i17,3-2	trial5	5	J2	1800	1800
17C	F17,3	i17,3-3	trial5	5	J2	16	332
17C	F17,3	i17,3-4	trial5	5	J2	448	530
17C	F17,3	i17,3-5	trial5	5	J2	285	1800
12C	F12,1	i12,1-1	trial6	6	J3	494	196
12C	F12,1	i12,1-2	trial6	6	J3	320	348
12C	F12,1	i12,1-3	trial6	6	J3	170	418
12C	F12,1	i12,1-4	trial6	6	J3	815	1800
12C	F12,1	i12,1-5	trial6	6	J3	30	40
12C	F12,2	i12,2-1	trial6	6	J3	1061	1206
12C	F12,2	i12,2-2	trial6	6	J3	40	47
12C	F12,2	i12,2-3	trial6	6	J3	468	439
12C	F12,2	i12,2-4	trial6	6	J3	780	758
12C	F12,2	i12,2-5	trial6	6	J3	1153	1160
12C	F12,3	i12,3-1	trial6	6	J3	336	377
12C	F12,3	i12,3-2	trial6	6	J3	386	456
12C	F12,3	i12,3-3	trial6	6	J3	131	1601
12C	F12,3	i12,3-4	trial6	6	J3	853	1255
12C	F12,3	i12,3-5	trial6	6	J3	840	870
12C	F12,4	i12,4-1	trial6	6	J3	1573	1800
12C	F12,4	i12,4-2	trial6	6	J3	795	1145
12C	F12,4	i12,4-3	trial6	6	J3	4	8
12C	F12,4	i12,4-4	trial6	6	J3	27	180
12C	F12,4	i12,4-5	trial6	6	J3	32	230
17C	F17,1	i17,1-1	trial6	6	J3	335	1800
17C	F17,1	i17,1-2	trial6	6	J3	1800	1800
17C	F17,1	i17,1-3	trial6	6	J3	60	145
17C	F17,1	i17,1-4	trial6	6	J3	50	105
17C	F17,1	i17,1-5	trial6	6	J3	701	717
17C	F17,2	i17,2-1	trial6	6	J3	1190	1800
17C	F17,2	i17,2-2	trial6	6	J3	120	517
17C	F17,2	i17,2-3	trial6	6	J3	379	870
17C	F17,2	i17,2-4	trial6	6	J3	150	476
17C	F17,2	i17,2-5	trial6	6	J3	420	457
17C	F17,3	i17,3-1	trial6	6	J3	1020	1500
17C	F17,3	i17,3-2	trial6	6	J3	1800	1800
17C	F17,3	i17,3-3	trial6	6	J3	540	900
17C	F17,3	i17,3-4	trial6	6	J3	300	305
17C	F17,3	i17,3-5	trial6	6	J3	720	1020
12C	F12,1	i12,1-1	trial7	7	J3	148	1800
12C	F12,1	i12,1-2	trial7	7	J3	177	188
12C	F12,1	i12,1-3	trial7	7	J3	68	128
12C	F12,1	i12,1-4	trial7	7	J3	540	1800
12C	F12,1	i12,1-5	trial7	7	J3	13	20
12C	F12,2	i12,2-1	trial7	7	J3	575	850
12C	F12,2	i12,2-2	trial7	7	J3	25	28
12C	F12,2	i12,2-3	trial7	7	J3	339	412
12C	F12,2	i12,2-4	trial7	7	J3	35	197
12C	F12,2	i12,2-5	trial7	7	J3	358	376
12C	F12,3	i12,3-1	trial7	7	J3	550	570
12C	F12,3	i12,3-2	trial7	7	J3	128	1462
12C	F12,3	i12,3-3	trial7	7	J3	164	1800
12C	F12,3	i12,3-4	trial7	7	J3	358	1800
12C	F12,3	i12,3-5	trial7	7	J3	685	1244
12C	F12,4	i12,4-1	trial7	7	J3	750	1800
12C	F12,4	i12,4-2	trial7	7	J3	282	427
12C	F12,4	i12,4-3	trial7	7	J3	10	36
12C	F12,4	i12,4-4	trial7	7	J3	120	130
12C	F12,4	i12,4-5	trial7	7	J3	90	108
17C	F17,1	i17,1-1	trial7	7	J3	210	644
17C	F17,1	i17,1-2	trial7	7	J3	1800	1800
17C	F17,1	i17,1-3	trial7	7	J3	98	158
17C	F17,1	i17,1-4	trial7	7	J3	43	1017
17C	F17,1	i17,1-5	trial7	7	J3	897	952
17C	F17,2	i17,2-1	trial7	7	J3	1800	1800
17C	F17,2	i17,2-2	trial7	7	J3	10	1800
17C	F17,2	i17,2-3	trial7	7	J3	314	1080
17C	F17,2	i17,2-4	trial7	7	J3	401	406
17C	F17,2	i17,2-5	trial7	7	J3	300	1058
17C	F17,3	i17,3-1	trial7	7	J3	970	1077
17C	F17,3	i17,3-2	trial7	7	J3	1625	1644
17C	F17,3	i17,3-3	trial7	7	J3	1247	1800
17C	F17,3	i17,3-4	trial7	7	J3	180	240
17C	F17,3	i17,3-5	trial7	7	J3	1800	1800
12C	F12,1	i12,1-1	trial8	8	J3	1380	1800
12C	F12,1	i12,1-2	trial8	8	J3	120	240
12C	F12,1	i12,1-3	trial8	8	J3	60	360
12C	F12,1	i12,1-4	trial8	8	J3	240	660
12C	F12,1	i12,1-5	trial8	8	J3	10	17
12C	F12,2	i12,2-1	trial8	8	J3	931	1569
12C	F12,2	i12,2-2	trial8	8	J3	14	18
12C	F12,2	i12,2-3	trial8	8	J3	168	227
12C	F12,2	i12,2-4	trial8	8	J3	94	115
12C	F12,2	i12,2-5	trial8	8	J3	701	1186
12C	F12,3	i12,3-1	trial8	8	J3	35	626
12C	F12,3	i12,3-2	trial8	8	J3	180	1175
12C	F12,3	i12,3-3	trial8	8	J3	120	366
12C	F12,3	i12,3-4	trial8	8	J3	600	640
12C	F12,3	i12,3-5	trial8	8	J3	1492	1511
12C	F12,4	i12,4-1	trial8	8	J3	1800	1800
12C	F12,4	i12,4-2	trial8	8	J3	294	503
12C	F12,4	i12,4-3	trial8	8	J3	8	11
12C	F12,4	i12,4-4	trial8	8	J3	25	156
12C	F12,4	i12,4-5	trial8	8	J3	25	140
17C	F17,1	i17,1-1	trial8	8	J3	1370	1800
17C	F17,1	i17,1-2	trial8	8	J3	610	1570
17C	F17,1	i17,1-3	trial8	8	J3	53	68
17C	F17,1	i17,1-4	trial8	8	J3	48	365
17C	F17,1	i17,1-5	trial8	8	J3	344	365
17C	F17,2	i17,2-1	trial8	8	J3	668	694
17C	F17,2	i17,2-2	trial8	8	J3	6	1800
17C	F17,2	i17,2-3	trial8	8	J3	240	840
17C	F17,2	i17,2-4	trial8	8	J3	72	660
17C	F17,2	i17,2-5	trial8	8	J3	1800	1800
17C	F17,3	i17,3-1	trial8	8	J3	1620	1800
17C	F17,3	i17,3-2	trial8	8	J3	1200	1260
17C	F17,3	i17,3-3	trial8	8	J3	120	480
17C	F17,3	i17,3-4	trial8	8	J3	180	190
17C	F17,3	i17,3-5	trial8	8	J3	1800	1800
12C	F12,1	i12,1-1	trial9	9	J4	15	860
12C	F12,1	i12,1-2	trial9	9	J4	15	46
12C	F12,1	i12,1-3	trial9	9	J4	70	180
12C	F12,1	i12,1-4	trial9	9	J4	1280	1800
12C	F12,1	i12,1-5	trial9	9	J4	10	60
12C	F12,2	i12,2-1	trial9	9	J4	1307	1313
12C	F12,2	i12,2-2	trial9	9	J4	13	17
12C	F12,2	i12,2-3	trial9	9	J4	110	114
12C	F12,2	i12,2-4	trial9	9	J4	98	109
12C	F12,2	i12,2-5	trial9	9	J4	589	1293
12C	F12,3	i12,3-1	trial9	9	J4	210	370
12C	F12,3	i12,3-2	trial9	9	J4	650	755
12C	F12,3	i12,3-3	trial9	9	J4	90	540
12C	F12,3	i12,3-4	trial9	9	J4	1030	1066
12C	F12,3	i12,3-5	trial9	9	J4	517	686
12C	F12,4	i12,4-1	trial9	9	J4	1130	1285
12C	F12,4	i12,4-2	trial9	9	J4	290	323
12C	F12,4	i12,4-3	trial9	9	J4	5	10
12C	F12,4	i12,4-4	trial9	9	J4	133	135
12C	F12,4	i12,4-5	trial9	9	J4	7	65
17C	F17,1	i17,1-1	trial9	9	J4	50	1800
17C	F17,1	i17,1-2	trial9	9	J4	1800	1800
17C	F17,1	i17,1-3	trial9	9	J4	108	118
17C	F17,1	i17,1-4	trial9	9	J4	268	340
17C	F17,1	i17,1-5	trial9	9	J4	175	360
17C	F17,2	i17,2-1	trial9	9	J4	NA	1800
17C	F17,2	i17,2-2	trial9	9	J4	NA	960
17C	F17,2	i17,2-3	trial9	9	J4	NA	1800
17C	F17,2	i17,2-4	trial9	9	J4	NA	300
17C	F17,2	i17,2-5	trial9	9	J4	NA	840
17C	F17,3	i17,3-1	trial9	9	J4	440	488
17C	F17,3	i17,3-2	trial9	9	J4	885	1566
17C	F17,3	i17,3-3	trial9	9	J4	347	1800
17C	F17,3	i17,3-4	trial9	9	J4	185	193
17C	F17,3	i17,3-5	trial9	9	J4	1800	1800
12C	F12,1	i12,1-1	trial10	10	J4	1360	1507
12C	F12,1	i12,1-2	trial10	10	J4	5	25
12C	F12,1	i12,1-3	trial10	10	J4	54	320
12C	F12,1	i12,1-4	trial10	10	J4	256	1225
12C	F12,1	i12,1-5	trial10	10	J4	5	29
12C	F12,2	i12,2-1	trial10	10	J4	935	957
12C	F12,2	i12,2-2	trial10	10	J4	14	17
12C	F12,2	i12,2-3	trial10	10	J4	101	224
12C	F12,2	i12,2-4	trial10	10	J4	40	66
12C	F12,2	i12,2-5	trial10	10	J4	655	670
12C	F12,3	i12,3-1	trial10	10	J4	480	880
12C	F12,3	i12,3-2	trial10	10	J4	20	318
12C	F12,3	i12,3-3	trial10	10	J4	79	93
12C	F12,3	i12,3-4	trial10	10	J4	275	280
12C	F12,3	i12,3-5	trial10	10	J4	420	460
12C	F12,4	i12,4-1	trial10	10	J4	1800	1800
12C	F12,4	i12,4-2	trial10	10	J4	364	627
12C	F12,4	i12,4-3	trial10	10	J4	4	10
12C	F12,4	i12,4-4	trial10	10	J4	40	244
12C	F12,4	i12,4-5	trial10	10	J4	29	33
17C	F17,1	i17,1-1	trial10	10	J4	1800	1800
17C	F17,1	i17,1-2	trial10	10	J4	1800	1800
17C	F17,1	i17,1-3	trial10	10	J4	30	40
17C	F17,1	i17,1-4	trial10	10	J4	160	1800
17C	F17,1	i17,1-5	trial10	10	J4	240	900
17C	F17,2	i17,2-1	trial10	10	J4	1617	1639
17C	F17,2	i17,2-2	trial10	10	J4	34	1800
17C	F17,2	i17,2-3	trial10	10	J4	163	360
17C	F17,2	i17,2-4	trial10	10	J4	296	660
17C	F17,2	i17,2-5	trial10	10	J4	949	1117
17C	F17,3	i17,3-1	trial10	10	J4	364	615
17C	F17,3	i17,3-2	trial10	10	J4	927	985
17C	F17,3	i17,3-3	trial10	10	J4	210	1066
17C	F17,3	i17,3-4	trial10	10	J4	155	163
17C	F17,3	i17,3-5	trial10	10	J4	875	1800
12C	F12,1	i12,1-1	trial11	11	J4	80	750
12C	F12,1	i12,1-2	trial11	11	J4	12	120
12C	F12,1	i12,1-3	trial11	11	J4	52	140
12C	F12,1	i12,1-4	trial11	11	J4	625	1800
12C	F12,1	i12,1-5	trial11	11	J4	12	16
12C	F12,2	i12,2-1	trial11	11	J4	238	1800
12C	F12,2	i12,2-2	trial11	11	J4	10	13
12C	F12,2	i12,2-3	trial11	11	J4	70	90
12C	F12,2	i12,2-4	trial11	11	J4	74	79
12C	F12,2	i12,2-5	trial11	11	J4	375	1800
12C	F12,3	i12,3-1	trial11	11	J4	155	249
12C	F12,3	i12,3-2	trial11	11	J4	1078	1090
12C	F12,3	i12,3-3	trial11	11	J4	480	815
12C	F12,3	i12,3-4	trial11	11	J4	420	471
12C	F12,3	i12,3-5	trial11	11	J4	310	332
12C	F12,4	i12,4-1	trial11	11	J4	1632	1800
12C	F12,4	i12,4-2	trial11	11	J4	195	247
12C	F12,4	i12,4-3	trial11	11	J4	4	50
12C	F12,4	i12,4-4	trial11	11	J4	33	58
12C	F12,4	i12,4-5	trial11	11	J4	158	780
17C	F17,1	i17,1-1	trial11	11	J4	1800	1800
17C	F17,1	i17,1-2	trial11	11	J4	1800	1800
17C	F17,1	i17,1-3	trial11	11	J4	5	10
17C	F17,1	i17,1-4	trial11	11	J4	329	1800
17C	F17,1	i17,1-5	trial11	11	J4	287	292
17C	F17,2	i17,2-1	trial11	11	J4	990	1046
17C	F17,2	i17,2-2	trial11	11	J4	3	5
17C	F17,2	i17,2-3	trial11	11	J4	237	1800
17C	F17,2	i17,2-4	trial11	11	J4	107	159
17C	F17,2	i17,2-5	trial11	11	J4	778	1800
17C	F17,3	i17,3-1	trial11	11	J4	364	615
17C	F17,3	i17,3-2	trial11	11	J4	927	985
17C	F17,3	i17,3-3	trial11	11	J4	210	1066
17C	F17,3	i17,3-4	trial11	11	J4	155	163
17C	F17,3	i17,3-5	trial11	11	J4	875	1800
